# Supplementary material for: Somalier: rapid relatedness estimation for cancer and germline studies using efficient genome sketches
Source: Genome Med. 2020 Jul 14;12:62. doi: 10.1186/s13073-020-00761-2 (PMC7362544; doi:10.1186/s13073-020-00761-2)
Supplement: Supplementary file 2 — Additional file 2. Subset analysis for GTeX data. [file 13073_2020_761_MOESM2_ESM.txt]

n	tp	fp	fn	strict
10	0.816905	0.183080	0.000014	false
20	0.859777	0.140218	0.000005	false
40	0.925964	0.074012	0.000024	false
100	0.985616	0.014384	0.000000	false
200	0.997638	0.002362	0.000000	false
400	0.999724	0.000276	0.000000	false
1000	0.999986	0.000014	0.000000	false
2000	1.000000	0.000000	0.000000	false
4000	1.000000	0.000000	0.000000	false
8000	1.000000	0.000000	0.000000	false
16000	1.000000	0.000000	0.000000	false
10	0.707666	0.292287	0.000048	true
20	0.659579	0.340307	0.000114	true
40	0.693124	0.306523	0.000352	true
100	0.804979	0.194788	0.000233	true
200	0.876933	0.122728	0.000338	true
400	0.930841	0.068830	0.000329	true
1000	0.969217	0.030369	0.000414	true
2000	0.984635	0.014851	0.000514	true
4000	0.987130	0.012441	0.000429	true
8000	0.987392	0.012136	0.000472	true
16000	0.987730	0.011836	0.000433	true
